# Supplementary material for: Circumpolar permafrost maps and geohazard indices for near-future infrastructure risk assessments
Source: Sci Data. 2019 Mar 12;6:190037. doi: 10.1038/sdata.2019.37 (PMC6413688; doi:10.1038/sdata.2019.37)
Supplement: Supplementary file 1 [file sdata201937-isa1.zip]

Archive with 3 entries (3 files):
- i_Investigation.txt
- s_Karjalainen143B_study.txt
- a_Karjalainen143B_assay.txt
