# Supplementary material for: Circumpolar permafrost maps and geohazard indices for near-future infrastructure risk assessments
Source: Sci Data. 2019 Mar 12;6:190037. doi: 10.1038/sdata.2019.37 (PMC6413688; doi:10.1038/sdata.2019.37)
Supplement: Supplementary file 1 [file sdata201937-isa1.zip › i_Investigation.txt]

# Investigation File generated for Scientific Data with Investigation File Authoring Tool version 0.1.0 on 05/02/2019 - This metadata file is CC0
ONTOLOGY SOURCE REFERENCE
Term Source Name	OMIT	ERO	OBI	ENVO
Term Source File	http://data.bioontology.org/ontologies/OMIT	http://data.bioontology.org/ontologies/ERO	http://data.bioontology.org/ontologies/OBI	http://data.bioontology.org/ontologies/ENVO
Term Source Version	OBO 4.0-12122013-2338	2013-08-02	2014-08-18	
Term Source Description	Ontology for MicroRNA Target	Eagle-I Research Resource Ontology	Ontology for Biomedical Investigations	Environment Ontology
INVESTIGATION
Investigation Identifier
Investigation Title
Investigation Description
Investigation Submission Date
Investigation Public Release Date
INVESTIGATION PUBLICATIONS
Investigation PubMed ID
Investigation Publication DOI
Investigation Publication Author List
Investigation Publication Title
Investigation Publication Status
Investigation Publication Status Term Accession Number
Investigation Publication Status Term Source REF
INVESTIGATION CONTACTS
Investigation Person Last Name
Investigation Person Mid Initials
Investigation Person First Name
Investigation Person Address
Investigation Person Phone
Investigation Person Fax
Investigation Person Email
Investigation Person Affiliation
Investigation Person Roles
Investigation Person Roles Term Accession Number
Investigation Person Roles Term Source REF
STUDY
Study Identifier	10.1038/sdata.2019.37
Study Title	Circumpolar permafrost maps and geohazard indices for near-future infrastructure risk assessments
Study Submission Date	14/03/2018
Study Public Release Date	12/03/2019
Study Description	http://www.nature.com/articles/sdata201937#abstract
Study File Name	s_Karjalainen143B_study.txt
Comment[Subject Keywords]	//;///;/
Comment[Manuscript Licence]	CC BY-4.0
Comment[Experimental Metadata Licence]	CC0
Comment[Supplementary Information File Name]		Supplementary Tables
Comment[Supplementary Information File Type]	x-zip-compressed	pdf
Comment[Supplementary Information File URL]	http://www.nature.com/articles/sdata201937#supplementary-information	http://www.nature.com/articles/sdata201937#supplementary-information
Comment[Data Repository]	PANGAEA
Comment[Data Record Accession]	10.1594/PANGAEA.893881
Comment[Data Record URI]	https://doi.org/10.1594/PANGAEA.893881
STUDY DESIGN DESCRIPTORS
Study Design Type	modeling and simulation objective	data integration objective
Study Design Type Term Accession Number	ERO:0100102	ERO:0100092
Study Design Type Term Source REF	ERO	ERO
STUDY PUBLICATIONS
Study PubMed ID	""
Study Publication DOI	doi:10.1038/s41467-018-07557-4
Study Publication Author List	""
Study Publication Title	""
Study Publication Status	published
Study Publication Status Term Accession Number	
Study Publication Status Term Source REF	
STUDY FACTORS
Study Factor Name	geographic location	environmental condition
Study Factor Type	geographic location	environmental condition
Study Factor Type Term Accession Number	GAZ:00000448	ENVO:01000203
Study Factor Type Term Source REF	OBI	ENVO
STUDY ASSAYS
Study Assay Measurement Type	permafrost
Study Assay Measurement Type Term Accession Number	ENVO:00000134
Study Assay Measurement Type Term Source REF	ENVO
Study Assay Technology Type	computational modeling technique
Study Assay Technology Type Term Accession Number	ERO:0001251
Study Assay Technology Type Term Source REF	ERO
Study Assay Technology Platform	""
Study Assay File Name	a_Karjalainen143B_assay.txt
STUDY PROTOCOLS
Study Protocol Name	Data	Statistical modelling of the ground thermal regime	Hazard indices
Study Protocol Type	data transformation	data transformation	data transformation
Study Protocol Type Term Accession Number	OBI:0200000	OBI:0200000	OBI:0200000
Study Protocol Type Term Source REF	ERO	ERO	ERO
Study Protocol Description			
Study Protocol URI	""	""	""
Study Protocol Version			
Study Protocol Parameters Name	""	""	""
Study Protocol Parameters Name Term Accession Number	""	""	""
Study Protocol Parameters Name Term Source REF	""	""	""
Study Protocol Components Name	""	""	""
Study Protocol Components Type	""	""	""
Study Protocol Components Type Term Accession Number	""	""	""
Study Protocol Components Type Term Source REF	""	""	""
STUDY CONTACTS
Study Person Last Name	Karjalainen	Aalto	Luoto	Westermann	Romanovsky	Nelson	Etzelmüller	Hjort
Study Person First Name	Olli	Juha	Miska	Sebastian	Vladimir E.	Frederick E.	Bernd	Jan
Study Person Mid Initials								
Study Person Email	olli.karjalainen@oulu.fi	""	""	""	""	""	""	""
Study Person Phone								
Study Person Fax								
Study Person Address								
Study Person Affiliation	Geography Research Unit, University of Oulu, Oulu, Finland	Department of Geosciences and Geography, University of Helsinki, Helsinki, Finland	Department of Geosciences and Geography, University of Helsinki, Helsinki, Finland	Department of Geosciences, University of Oslo, Oslo, Norway	Geophysical Institute, University of Alaska Fairbanks, Fairbanks, Alaska, USA	Department of Geography, Environment, and Spatial Sciences, Michigan State University, East Lansing, Michigan, USA	Department of Geosciences, University of Oslo, Oslo, Norway	Geography Research Unit, University of Oulu, Oulu, Finland
Study Person Roles								
Study Person Roles Term Accession Number								
Study Person Roles Term Source REF								
Comment[Study Person ORCID]	0000-0003-2429-4595	0000-0001-6819-4911	0000-0001-6203-5143				0000-0001-5156-3653	
Comment[Funder]								
Comment[FundRef ID]								
Comment[Funder Term Source REF]								
Comment[Grant Identifier]								
