# Supplementary material for: Circumpolar permafrost maps and geohazard indices for near-future infrastructure risk assessments
Source: Sci Data. 2019 Mar 12;6:190037. doi: 10.1038/sdata.2019.37 (PMC6413688; doi:10.1038/sdata.2019.37)
Supplement: Supplementary file 1 [file sdata201937-isa1.zip › s_Karjalainen143B_study.txt]

Source Name	Characteristics[geographical location]	Term Source REF	Term Accession Number	Characteristics[environment type]	Term Source REF	Term Accession Number	Protocol REF	Sample Name	Factor Value[geographic location]	Factor Value[environmental condition]
13 MAGT data sources listed in Supplementary Table 1	Earth (Planet)	OMIT	OMIT:0018724	climate system	ENVO	ENVO:01001364	Data	MAGT data
6 ALT data sources listed in Supplementary Table 1	Earth (Planet)	OMIT	OMIT:0018724	climate system	ENVO	ENVO:01001364	Data	ALT data
physically relevant geospatial data based on published literature	Earth (Planet)	OMIT	OMIT:0018724	climate system	ENVO	ENVO:01001364	Data	Geospatial environmental data
