# Supplementary material for: Circumpolar permafrost maps and geohazard indices for near-future infrastructure risk assessments
Source: Sci Data. 2019 Mar 12;6:190037. doi: 10.1038/sdata.2019.37 (PMC6413688; doi:10.1038/sdata.2019.37)
Supplement: Supplementary file 1 [file sdata201937-isa1.zip › a_Karjalainen143B_assay.txt]

Sample Name	Protocol REF	Assay Name	Raw Data File	Comment[Data Repository]	Comment[Data Record Accession]	Comment[Data Record URI]	Protocol REF	Derived Data File	Comment[Data Repository]	Comment[Data Record Accession]	Comment[Data Record URI]
MAGT data	Statistical modelling of the ground thermal regime	MAGT data contribution to Permafrost extent maps for different scenarios, later used for Geohazard maps: Analytic hierarchy process based index for different scenarios	PF.zip	PANGAEA	doi:10.1594/PANGAEA.893881	https://doi.org/10.1594/PANGAEA.893881	Hazard indices	Ia.zip	PANGAEA	doi:10.1594/PANGAEA.893881	https://doi.org/10.1594/PANGAEA.893881
MAGT data	Statistical modelling of the ground thermal regime	MAGT data contribution to Permafrost extent maps for different scenarios, later used for Geohazard maps: Consensus of geohazard indices for different scenarios	PF.zip	PANGAEA	doi:10.1594/PANGAEA.893881	https://doi.org/10.1594/PANGAEA.893881	Hazard indices	Ic.zip	PANGAEA	doi:10.1594/PANGAEA.893881	https://doi.org/10.1594/PANGAEA.893881
MAGT data	Statistical modelling of the ground thermal regime	MAGT data contribution to Permafrost extent maps for different scenarios, later used for Geohazard maps: Risk zonation index for different scenarios	PF.zip	PANGAEA	doi:10.1594/PANGAEA.893881	https://doi.org/10.1594/PANGAEA.893881	Hazard indices	Ir.zip	PANGAEA	doi:10.1594/PANGAEA.893881	https://doi.org/10.1594/PANGAEA.893881
MAGT data	Statistical modelling of the ground thermal regime	MAGT data contribution to Permafrost extent maps for different scenarios, later used for Geohazard maps: Settlement index for different scenarios	PF.zip	PANGAEA	doi:10.1594/PANGAEA.893881	https://doi.org/10.1594/PANGAEA.893881	Hazard indices	Is.zip	PANGAEA	doi:10.1594/PANGAEA.893881	https://doi.org/10.1594/PANGAEA.893881
ALT data	Statistical modelling of the ground thermal regime	ALT data contribution to Permafrost extent maps for different scenarios, later used for Geohazard maps: Analytic hierarchy process based index for different scenarios	PF.zip	PANGAEA	doi:10.1594/PANGAEA.893881	https://doi.org/10.1594/PANGAEA.893881	Hazard indices	Ia.zip	PANGAEA	doi:10.1594/PANGAEA.893881	https://doi.org/10.1594/PANGAEA.893881
ALT data	Statistical modelling of the ground thermal regime	ALT data contribution to Permafrost extent maps for different scenarios, later used for Geohazard maps: Consensus of geohazard indices for different scenarios	PF.zip	PANGAEA	doi:10.1594/PANGAEA.893881	https://doi.org/10.1594/PANGAEA.893881	Hazard indices	Ic.zip	PANGAEA	doi:10.1594/PANGAEA.893881	https://doi.org/10.1594/PANGAEA.893881
ALT data	Statistical modelling of the ground thermal regime	ALT data contribution to Permafrost extent maps for different scenarios, later used for Geohazard maps: Risk zonation index for different scenarios	PF.zip	PANGAEA	doi:10.1594/PANGAEA.893881	https://doi.org/10.1594/PANGAEA.893881	Hazard indices	Ir.zip	PANGAEA	doi:10.1594/PANGAEA.893881	https://doi.org/10.1594/PANGAEA.893881
ALT data	Statistical modelling of the ground thermal regime	ALT data contribution to Permafrost extent maps for different scenarios, later used for Geohazard maps: Settlement index for different scenarios	PF.zip	PANGAEA	doi:10.1594/PANGAEA.893881	https://doi.org/10.1594/PANGAEA.893881	Hazard indices	Is.zip	PANGAEA	doi:10.1594/PANGAEA.893881	https://doi.org/10.1594/PANGAEA.893881
Geospatial environmental data	Statistical modelling of the ground thermal regime	Geospatial environmental data contribution to Permafrost extent maps for different scenarios, later used for Geohazard maps: Analytic hierarchy process based index for different scenarios	PF.zip	PANGAEA	doi:10.1594/PANGAEA.893881	https://doi.org/10.1594/PANGAEA.893881	Hazard indices	Ia.zip	PANGAEA	doi:10.1594/PANGAEA.893881	https://doi.org/10.1594/PANGAEA.893881
Geospatial environmental data	Statistical modelling of the ground thermal regime	Geospatial environmental data contribution to Permafrost extent maps for different scenarios, later used for Geohazard maps: Consensus of geohazard indices for different scenarios	PF.zip	PANGAEA	doi:10.1594/PANGAEA.893881	https://doi.org/10.1594/PANGAEA.893881	Hazard indices	Ic.zip	PANGAEA	doi:10.1594/PANGAEA.893881	https://doi.org/10.1594/PANGAEA.893881
Geospatial environmental data	Statistical modelling of the ground thermal regime	Geospatial environmental data contribution to Permafrost extent maps for different scenarios, later used for Geohazard maps: Risk zonation index for different scenarios	PF.zip	PANGAEA	doi:10.1594/PANGAEA.893881	https://doi.org/10.1594/PANGAEA.893881	Hazard indices	Ir.zip	PANGAEA	doi:10.1594/PANGAEA.893881	https://doi.org/10.1594/PANGAEA.893881
Geospatial environmental data	Statistical modelling of the ground thermal regime	Geospatial environmental data contribution to Permafrost extent maps for different scenarios, later used for Geohazard maps: Settlement index for different scenarios	PF.zip	PANGAEA	doi:10.1594/PANGAEA.893881	https://doi.org/10.1594/PANGAEA.893881	Hazard indices	Is.zip	PANGAEA	doi:10.1594/PANGAEA.893881	https://doi.org/10.1594/PANGAEA.893881
